# Supplementary material for: Virtual and CMC-Based Screening Identified Reticuline, an Intermediate of BIA Biosynthesis, as a Potential Agonist of D5R
Source: Molecules. 2026 Apr 14;31(8):1285. doi: 10.3390/molecules31081285 (PMC13119369; doi:10.3390/molecules31081285)
Supplement: Supplementary file 1 [file molecules-31-01285-s001.zip]

Archive with 10 entries (9 files):
- Supplementary files/
- Supplementary files/Figure S1.tif
- Supplementary files/Figure S2.tif
- Supplementary files/Figure S3.tif
- Supplementary files/Figure S4.tif
- Supplementary files/Figure S5.tif
- Supplementary files/Figure S6.tif
- Supplementary files/Figure S7.tif
- Supplementary files/Figure S8.tif
- Supplementary files/Supplementary tables.xlsx
