# Supplementary material for: Virtual and CMC-Based Screening Identified Reticuline, an Intermediate of BIA Biosynthesis, as a Potential Agonist of D5R
Source: Molecules. 2026 Apr 14;31(8):1285. doi: 10.3390/molecules31081285 (PMC13119369; doi:10.3390/molecules31081285)
Supplement: Supplementary file 1 [file molecules-31-01285-s001.zip › Supplementary files/Supplementary tables.xlsx]

## Sheet: S1
Compounds	Predicted Affinity (kcal/mol)
DAR-0100	-9.4
Rotigotine	-8.7
Dopamine	-6.3
Dauricine	-10.8
Guattegaumerine	-9.7
Daurisoline	-9.7
Coptisine	-9.6
(S)-Coclaurine	-9.3
Magnoflorine	-8.9
(S)-Stylopine	-8.9
(S)-corytuberine	-8.8
Columbamine	-8.7
(S)-Cheilanthifoline	-8.6
(S)-Norcoclaurine	-8.5
berberine	-8.5
3'-hydrxoyl-N-methylcolaurine	-8.4
(S)-N-Methylcoclaurine	-8.3
(S)-Scoulerine	-8.1
Reticuline	-7.9
(S)-Tetrahydrocolumbamine	-7.6
(S)-Canadine	-7.6
Fangchinoline	-7.1
Cepharanthine	-6.8
Cycleanine	-6.4
L-curine	-6.4
Berbamine	-6.3
Tetrandrine	-6
Isotetrandrine	-6

## Sheet: S2
Protein-ligand	Key Interactions	Binding Residue
D5R-Rotigotine	Hydrophobic Interactions	ILE121,TRP309,PHE312,PHE341,VAL345
	Hydrogen Bonds	SER229,ASN316
	Salt Bridges	ASP120
	π-π Stacking	PHE313
DRD5_DAR0100	Hydrophobic Interactions	TRP116,VAL117,ILE121,PHE313
	Hydrogen Bonds	ASP120,SER229,ASN316
D5R-Dopamine	Hydrophobic Interactions	ILE121
	Hydrogen Bonds	ASP120,SER229,ASN316,TRP349
D5R-Reticuline	Hydrophobic Interactions	ALA101
	Hydrogen Bonds	ASN216,SER219
	Salt Bridges	102GLU

## Sheet: S3
M Conc.(nm)	Kobs (1/s)	Koff(1/s)	Kon(1/s)	KD(M)	Full R2
2.00E+005	5.65E+001	3.02E-001	2.81E+005	1.07E-006	0.9097
8.89E+004	2.53E+001	3.02E-001	2.81E+005	1.07E-006	0.9097
3.95E+004	1.14E+001	3.02E-001	2.81E+005	1.07E-006	0.9097
1.76E+004	5.25E+000	3.02E-001	2.81E+005	1.07E-006	0.9097

## Sheet: S4
Gene	Direction	Sequence（5' → 3'）
DRD5	Forward	GGGCAGTTCGCTCTATACCAG
	Reverse	GGTCCAGATGATGAGTAGGGTC
ATF3	Forward	CCTCTGCGCTGGAATCAGTC
	Reverse	TTCTTTCTCGTCGCCTCTTTTT
GADD45B	Forward	TACGAGTCGGCCAAGTTGATG
	Reverse	GGATGAGCGTGAAGTGGATTT
DNAJB1	Forward	AAGGCATGGACATTGATGACC
	Reverse	GGCCAAAGTTCACGTTGGT
HSPA1B	Forward	TTTGAGGGCATCGACTTCTACA
	Reverse	CCAGGACCAGGTCGTGAATC
JUN	Forward	TCCAAGTGCCGAAAAAGGAAG
	Reverse	CGAGTTCTGAGCTTTCAAGGT
BAG3	Forward	TGGGAGATCAAGATCGACC
	Reverse	GGGCCATTGGCAGAGGATG
SLC7A11	Forward	TCTCCAAAGGAGGTTACCTGC
	Reverse	AGACTCCCCTCAGTAAAGTGAC
GOLGA8A	Forward	AAGAGGAACACGAAAGCAAATGG
	Reverse	AAGCCTCAGATGAGTGGCAAC
NKTR	Forward	GAGCCGGTTGGTCGCATTAT
	Reverse	ACACGATGGAACGTAGAACCTT
ACTIN	Forward	CTGGACTTCGAGCAAGAGAT
	Reverse	GATGTCCACGTCACACTTCA

## Sheet: S5
Common gene number	Gene symbles
47	COX7B, NDUFB8, NDUFB7, NDUFB10, NDUFA11, NDUFB6, COX4I1, NDUFB4, NDUFB2, NDUFB1 ,UQCR11 ,COX7A2, PARK7, UQCR10, COX5B, COX6A1, COX7C, COX5A, NDUFC2-KCTD14, UQCRH, DGUOK, CHCHD2, CYC1, BID, UQCRFS1P1, COX8A, NDUFA8, NDUFA7, NDUFA6, UQCC3, NDUFA3, NDUFA2, NDUFA1, NDUFC2, SDHC, COX6C, SDHB, COX6B1, COX7A2L, NDUFS8, NDUFS7, UQCRQ, NDUFS6, NDUFS5, NDUFAB1, UQCRC1, NDUFS3
